# Supplementary material for: Evaluating diabetes and hypertension disease causality using mouse phenotypes
Source: BMC Syst Biol. 2010 Jul 20;4:97. doi: 10.1186/1752-0509-4-97 (PMC2917432; doi:10.1186/1752-0509-4-97)
Supplement: Additional file 2 — Supplemental Table 1. List of curated HT- and T2D associated gene sets. List of curated HT- and T2D associated gene sets [file 1752-0509-4-97-S2.XLS]

## Sheet: HT
Supplemental Table 1. List of curated HT- and T2D associated gene sets (HT, T2D in two different tabs)
Entrez Gene ID	Gene Symbol	Number of GAD reference(s)	Present in KEGG*	Present in OMIM*
36	ACADSB	1	0	0
118	ADD1	12	0	1
119	ADD2	3	0	0
120	ADD3	1	0	0
133	ADM	1	0	0
148	ADRA1A	1	0	0
151	ADRA2B	1	0	0
153	ADRB1	2	0	0
154	ADRB2	4	0	0
183	AGT	18	0	1
185	AGTR1	12	0	1
186	AGTR2	2	0	0
239	ALOX12	1	0	0
338	APOB	1	0	0
348	APOE	1	0	0
476	ATP1A1	2	0	0
481	ATP1B1	0	0	1
490	ATP2B1	0	1	0
623	BDKRB1	2	0	0
624	BDKRB2	5	0	0
659	BMPR2	1	0	0
775	CACNA1C	1	0	0
783	CACNB2	0	1	0
796	CALCA	1	0	0
847	CAT	2	0	0
1066	CES1	1	0	0
1231	CCR2	1	0	0
1312	COMT	1	0	0
1445	CSK	0	1	0
1535	CYBA	3	0	0
1544	CYP1A2	0	1	0
1558	CYP2C8	1	0	0
1559	CYP2C9	1	0	0
1573	CYP2J2	2	0	0
1577	CYP3A5	1	0	1
1579	CYP4A11	1	0	0
1580	CYP4B1	1	0	0
1585	CYP11B2	11	0	0
1586	CYP17A1	0	1	0
1636	ACE	26	0	0
1889	ECE1	0	0	1
1906	EDN1	1	0	0
1907	EDN2	1	0	0
1909	EDNRA	1	0	0
2250	FGF5	0	1	0
2645	GCK	2	0	0
2702	GJA5	1	0	0
2778	GNAS	3	0	0
2784	GNB3	8	0	1
2868	GRK4	1	0	0
3082	HGF	1	0	0
3123	HLA-DRB1	1	0	0
3162	HMOX1	1	0	0
3290	HSD11B1	2	0	0
3291	HSD11B2	3	0	0
3356	HTR2A	2	0	0
3553	IL1B	1	0	0
3643	INSR	2	0	0
3673	ITGA2	1	0	0
3816	KLK1	1	0	0
3949	LDLR	2	0	0
3952	LEP	1	0	0
3953	LEPR	1	0	0
4041	LRP5	1	0	0
4524	MTHFR	0	1	0
4548	MTR	1	0	0
4843	NOS2A	0	0	1
4846	NOS3	11	0	1
4879	NPPB	1	0	0
4880	NPPC	1	0	0
4882	NPR2	1	0	0
4883	NPR3	1	0	0
5054	SERPINE1	2	0	0
5243	ABCB1	1	0	0
5409	PNMT	1	0	1
5444	PON1	1	0	0
5740	PTGIS	2	0	1
5972	REN	4	0	0
6288	SAA1	1	0	0
6296	ACSM3	1	0	0
6332	SCN7A	1	0	0
6338	SCNN1B	2	0	0
6340	SCNN1G	1	0	0
6401	SELE	0	0	1
6530	SLC6A2	1	0	0
6546	SLC8A1	1	0	0
6557	SLC12A1	1	0	0
6559	SLC12A3	1	0	0
6910	TBX5	0	1	0
6926	TBX3	0	1	0
7054	TH	1	0	0
7201	TRHR	1	0	0
8170	SLC14A2	1	0	0
8490	RGS5	0	0	1
8529	CYP4F2	1	0	0
8942	KYNU	1	0	0
10019	SH2B3	0	1	0
10162	MBOAT5	2	0	0
10891	PPARGC1A	2	0	0
10911	UTS2	1	0	0
22834	ZNF652	0	1	0
25989	ULK3	0	1	0
50986	HYT2	0	0	1
54986	ULK4	0	1	0
55328	C10orf59	1	0	0
59272	ACE2	2	0	0
65266	WNK4	2	0	0
113026	PLCD3	0	1	0
114548	NLRP3	1	0	0
117191	HYT1	0	0	1
144100	PLEKHA7	0	1	0
219621	C10orf107	0	1	0
339345	NANOS2	0	0	1
387575	HYT3	0	0	1
444980	HYT4	0	0	1
* 1 stands for yes, 0 stands for no

## Sheet: T2D
Entrez Gene ID	Gene Symbol	Number of GAD reference(s)	Present in KEGG*	Present in OMIM*	Is replicated GWAS*
52	ACP1	1	0	0	0
126	ADH1C	1	0	0	0
133	ADM	1	0	0	0
142	PARP1	1	0	0	0
151	ADRA2B	1	0	0	0
154	ADRB2	1	0	0	0
155	ADRB3	6	0	0	0
177	AGER	2	0	0	0
183	AGT	1	0	0	0
185	AGTR1	1	0	0	0
197	AHSG	1	0	0	0
208	AKT2	0	0	1	0
229	ALDOB	1	0	0	0
231	AKR1B1	3	0	0	0
233	ALDRL2	5	0	0	0
301	ANXA1	1	0	0	0
335	APOA1	1	0	0	0
337	APOA4	1	0	0	0
338	APOB	1	0	0	0
348	APOE	2	0	0	0
590	BCHE	2	0	0	0
685	BTC	2	0	0	0
773	CACNA1A	0	1	0	0
774	CACNA1B	0	1	0	0
775	CACNA1C	0	1	0	0
776	CACNA1D	0	1	0	0
777	CACNA1E	0	1	0	0
844	CASQ1	1	0	0	0
1029	CDKN2A	1	0	0	1
1030	CDKN2B	1	0	0	1
1208	CLPS	1	0	0	0
1215	CMA1	1	0	0	0
1401	CRP	1	0	0	0
1493	CTLA4	2	0	0	0
1636	ACE	13	0	0	0
1734	DIO2	1	0	0	0
1813	DRD2	1	0	0	0
2053	EPHX2	1	0	0	0
2152	F3	1	0	0	0
2169	FABP2	1	0	0	0
2303	FOXC2	1	0	0	0
2395	FXN	2	0	0	0
2475	FRAP1	0	1	0	0
2642	GCGR	0	0	1	0
2645	GCK	3	0	1	0
2784	GNB3	2	0	0	0
2820	GPD2	1	0	1	0
2908	NR3C1	2	0	0	0
2997	GYS1	2	0	0	0
3077	HFE	1	0	0	0
3087	HHEX	1	0	0	1
3119	HLA-DQB1	2	0	0	0
3123	HLA-DRB1	2	0	0	0
3162	HMOX1	1	0	0	0
3172	HNF4A	12	0	1	0
3375	IAPP	2	0	0	0
3383	ICAM1	1	0	0	0
3416	IDE	1	0	0	1
3458	IFNG	1	0	0	0
3479	IGF1	1	0	0	0
3551	IKBKB	0	1	0	0
3569	IL6	1	0	0	0
3570	IL6R	1	0	0	0
3630	INS	1	1	0	0
3643	INSR	0	1	0	0
3651	PDX1	0	1	1	0
3667	IRS1	4	1	1	0
3673	ITGA2	2	0	0	0
3690	ITGB3	1	0	0	0
3743	KCNA7	1	0	0	0
3767	KCNJ11	5	1	1	1
3784	KCNQ1	0	0	0	1
3952	LEP	1	0	0	0
3953	LEPR	1	0	0	0
3990	LIPC	0	0	1	0
4000	LMNA	1	0	0	0
4023	LPL	2	0	0	0
4049	LTA	1	0	0	0
4233	MET	1	0	0	0
4318	MMP9	1	0	0	0
4524	MTHFR	3	0	0	0
4547	MTTP	1	0	0	0
4760	NEUROD1	4	0	1	0
4843	NOS2A	1	0	0	0
4846	NOS3	5	0	0	0
4852	NPY	2	0	0	0
4853	NOTCH2	0	0	0	1
4879	NPPB	1	0	0	0
4899	NRF1	1	0	0	0
4988	OPRM1	1	0	0	0
5078	PAX4	4	0	0	0
5105	PCK1	2	0	0	0
5126	PCSK2	2	0	0	0
5167	ENPP1	4	0	1	0
5290	PIK3CA	0	1	0	0
5291	PIK3CB	0	1	0	0
5293	PIK3CD	0	1	0	0
5294	PIK3CG	0	1	0	0
5295	PIK3R1	0	1	0	0
5296	PIK3R2	0	1	0	0
5313	PKLR	1	1	0	0
5315	PKM2	0	1	0	0
5444	PON1	4	0	0	0
5465	PPARA	3	0	0	0
5468	PPARG	11	0	0	1
5506	PPP1R3A	3	0	0	0
5580	PRKCD	0	1	0	0
5581	PRKCE	0	1	0	0
5590	PRKCZ	4	1	0	0
5594	MAPK1	0	1	0	0
5595	MAPK3	0	1	0	0
5599	MAPK8	0	1	0	0
5601	MAPK9	0	1	0	0
5602	MAPK10	0	1	0	0
5687	PSMA6	1	0	0	0
5728	PTEN	2	0	0	0
5743	PTGS2	2	0	0	0
5770	PTPN1	3	0	0	0
5967	REG1A	1	0	0	0
6258	RXRG	1	0	0	0
6347	CCL2	1	0	0	0
6352	CCL5	1	0	0	0
6402	SELL	1	0	0	0
6514	SLC2A2	1	1	0	0
6517	SLC2A4	0	1	0	0
6648	SOD2	1	0	0	0
6720	SREBF1	1	0	0	0
6804	STX1A	1	0	0	0
6833	ABCC8	6	1	1	0
6925	TCF4	0	0	1	0
6927	HNF1A	0	0	1	0
6928	HNF1B	0	0	1	1
6934	TCF7L2	13	0	1	1
7021	TFAP2B	1	0	0	0
7058	THBS2	1	0	0	0
7103	TSPAN8	0	0	0	1
7124	TNF	3	1	0	0
7132	TNFRSF1A	1	0	0	0
7133	TNFRSF1B	1	0	0	0
7350	UCP1	2	0	0	0
7352	UCP3	1	0	0	0
7421	VDR	1	0	0	0
7422	VEGFA	1	0	1	0
7436	VLDLR	1	0	0	0
7466	WFS1	2	0	1	1
7486	WRN	2	0	0	0
8471	IRS4	0	1	0	0
8503	PIK3R3	0	1	0	0
8549	LGR5	0	0	0	1
8609	KLF7	1	0	0	0
8651	SOCS1	0	1	0	0
8660	IRS2	2	1	1	0
8835	SOCS2	1	1	0	0
8872	CDC123	0	0	0	1
8913	CACNA1G	0	1	0	0
9021	SOCS3	0	1	0	0
9370	ADIPOQ	6	1	0	0
9479	MAPK8IP1	0	0	1	0
9941	ENDOGL1	1	0	0	0
10580	SORBS1	1	0	0	0
10644	IGF2BP2	1	0	1	1
10661	KLF1	1	0	0	0
10891	PPARGC1A	4	0	0	0
10911	UTS2	3	0	0	0
11132	CAPN10	14	0	0	0
11266	DUSP12	1	0	0	0
22926	ATF6	1	0	0	0
23533	PIK3R5	0	1	0	0
50674	NEUROG3	1	0	0	0
50982	NIDDM3	0	0	1	0
51094	ADIPOR1	3	0	0	0
51738	GHRL	1	0	0	0
54901	CDKAL1	1	0	1	1
55532	SLC30A10	0	0	1	0
55937	APOM	1	0	0	0
56729	RETN	2	0	1	0
56999	ADAMTS9	0	0	0	1
57118	CAMK1D	0	0	0	1
63892	THADA	0	0	0	1
79068	FTO	0	0	0	1
79602	ADIPOR2	1	0	0	0
80142	PTGES2	1	0	0	0
83943	IMMP2L	0	0	1	0
122809	SOCS4	0	1	0	0
169026	SLC30A8	1	0	1	1
200879	LIPH	0	0	1	0
221895	JAZF1	0	0	0	1
387082	SUMO4	1	0	0	0
389692	MAFA	0	1	0	0
652710	LOC652710	0	1	0	0
728642	CDC2L2	1	0	0	0
* 1 stands for yes, 0 stands for no
