# Supplementary material for: Evaluating diabetes and hypertension disease causality using mouse phenotypes
Source: BMC Syst Biol. 2010 Jul 20;4:97. doi: 10.1186/1752-0509-4-97 (PMC2917432; doi:10.1186/1752-0509-4-97)
Supplement: Additional file 3 — Supplemental Table 2. List of predicted potential causal genes associated HT and T2D GWAS SNPs. List of predicted potential causal genes associated HT and T2D GWAS SNPs [file 1752-0509-4-97-S3.XLS]

## Sheet: HT
Supplemental Table 2. List of predicted potential causal genes associated HT and T2D GWAS SNPs (HT, T2D in two different tabs)
Entrez Gene ID	Gene Symbol	MGI Phenotype Probability	SNP	Distance to SNP	Rank of distance to in one side of SNP	Rank of distance to in either side of SNP	Association P-value	Co-citation
3845	KRAS	0.798385	rs7961152	376568	6	8	7.39e-06	1
3783	KCNN4	0.704054	rs10426528|rs349045	13889|14483	1|1	2|2	.0000038|.0000659	0
3479	IGF1	0.689079	rs11110912|rs1727091	747430|760851	10|10	15|15	.00000918|.0000221	0
4878	NPPA	0.577142	rs17367504	42997	3	3	Newton-Cheh et al.	11
183	AGT	0.344815	rs557208	921608	4	12	6.56e-05	74
5788	PTPRC	0.334776	rs12748299	256779	1	1	Adeyemo et al.	0
6521	SLC4A1	0.328837	rs12946454	862619	20	33	Newton-Cheh et al.	0
51741	WWOX	0.29507	rs2548876	0	0	0	6.23e-05	0
1636	ACE	0.293031	rs2665797	347506	12	26	Adeyemo et al.	57
6261	RYR1	0.277795	rs973009	96128	4	6	3.14e-05	0
652	BMP4	0.256824	rs709939	825791	6	16	1.85e-05	3
1131	CHRM3	0.24739	rs2820037	355830	1	1	7.66e-07	0
22852	ANKRD26	0.223529	rs567829	291154	5	8	6.58e-05	0
5443	POMC	0.221464	rs17680828	599081	4	10	9.56e-05	2
5156	PDGFRA	0.212673	rs6824846	378253	4	5	9.22e-05	0
64132	XYLT2	0.203729	rs16948048	982926	18	42	Newton-Cheh et al.	0
3777	KCNK3	0.202886	rs17680828	924940	12	17	9.56e-05	0
51305	KCNK9	0.202886	rs4074554|rs6997709	461352|444779	1|1	2|2	.0000139|.00000788	0
5175	PECAM1	0.198604	rs2665797	477377	16	30	Adeyemo et al.	0
3815	KIT	0.175661	rs6824846	807084	5	8	9.22e-05	0
1583	CYP11A1	0.165853	rs1378942|rs6495122	417286|465564	9|11	20|20	Newton-Cheh et al.|Levy et al.	0
7038	TG	0.159577	rs17654436	670041	5	7	7.57e-05	0

## Sheet: T2D
Entrez Gene ID	Gene Symbol	MGI Phenotype Probability	SNP	Distance to SNP	Rank of distance to in one side of SNP	Rank of distance to in either side of SNP	Association P-value	Co-citation
3953	LEPR	0.944919	rs4655595	455937	2	3	2.68e-06	54
5468	PPARG	0.767567	rs1801282	0	0	0	Scott et al.	43
3630	INS	0.71758	rs2237892	657312	9	18	Prokopenko et al.	85
1027	CDKN1B	0.581659	rs16908188	213481	4	6	9.48e-05	3
79068	FTO	0.517553	rs7193144|rs8050136|rs9939609	0|0|0	0|0|0	0|0|0	1.44E-08|Scott et al.|5.24E-08	1
57678	GPAM	0.510388	rs4506565|rs7901695|rs7903146	812516|810563|814824	6|6|6	10|10|10	5.68E-13|E. Zeggini et al|Scott et al.	0
7466	WFS1	0.498505	rs10010131	0	0	0	Prokopenko et al.	18
31	ACACA	0.425835	rs4430796	331138	6	6	Prokopenko et al.	0
3269	HRH1	0.414035	rs440646	0	0	0	4.42e-05	0
867	CBL	0.383612	rs657317	637907	8	13	3.8e-05	2
3416	IDE	0.380454	rs1111875|rs5015480|rs7923837	129030|131707|148065	3|3|3	3|4|4	Scott et al.|E. Zeggini et al|R. Sladek et al	8
5465	PPARA	0.362173	rs739164	44905	4	5	7.12e-05	16
3767	KCNJ11	0.329117	rs5215|rs5219	0|0	0|0	0|0	E. Zeggini et al|Scott et al.	41
359	AQP2	0.290836	rs17125088	974040	15	30	4.9e-05	28
6659	SOX4	0.283605	rs10946398|rs7754840|rs9465871	932937|932721|876716	2|2|2	5|5|5	E. Zeggini et al|Scott et al.|.000000334	0
25937	WWTR1	0.268442	rs16861027	687907	10	11	2.71e-05	0
51738	GHRL	0.259937	rs440646	958752	7	12	4.42e-05	16
6833	ABCC8	0.256555	rs5215|rs5219	5801|4859	2|2	2|2	E. Zeggini et al|Scott et al.	15
